# Supplementary material for: Rapid loss of plastid ndh genes in slipper orchids (Cypripedioideae, Orchidaceae)
Source: Front Plant Sci. 2025 Apr 22;16:1507415. doi: 10.3389/fpls.2025.1507415 (PMC12053501; doi:10.3389/fpls.2025.1507415)
Supplement: Supplementary file 4 [file Table1.xlsx]

## Sheet: Tabelle1
Ringelmann et al. (2024)
Supplement Table S1
Alphabetical list of orchid samples for which plastomes were received from NCBI Genbank for the analyses
Species, Author	Subfamily	Genbank ID
Acriopsis javanica Reinw. ex Blume	Epidendroideae	NC_067758
Anathallis obovata (Lindl.) Pridgeon & M.W. Chase	Epidendroideae	NC_043905
Anoectochilus roxburghii (Wall.) Lindl.	Orchidoideae	NC_061758
Bletilla striata (Thunb.) Rchb.f.	Epidendroideae	NC_028422
Bulbophyllum reptans (Lindl.) Lindl. ex Wall.	Epidendroideae	NC_058531
Calanthe sylvatica (Thouars) Lindl.	Epidendroideae	NC_044633
Chiloglottis cornuta Hook.f.	Orchidoideae	NC_060497
Chrysoglossum ornatum Blume	Epidendroideae	NC_082281
Coelogyne fimbriata Lindl.	Epidendroideae	NC_050687
Corallorhiza maculata Raf.	Epidendroideae	NC_046814
Cremastra appendiculata (D.Don) Makino	Epidendroideae	NC_037439
Crepidium purpureum (Lindl.) Szlach.	Epidendroideae	NC_084377
Cryptochilus roseus (Lindl.) S.C.Chen & J.J.Wood	Epidendroideae	NC_067941
Corybas cryptanthus Hatch	Orchidoideae	NC_062145
Cymbidium aloifolium (L.) Sw.	Epidendroideae	NC_021429
Cypripedium calceolus L.	Cypripedioideae	NC_045400
Cypripedium debile Rchb.f.	Cypripedioideae	NC_063681
Cypripedium fargesii Franch.	Cypripedioideae	NC_084418
Cypripedium formosanum Hayata	Cypripedioideae	NC_026772
Cypripedium japonicum Thunb.	Cypripedioideae	OM066280
Cypripedium lichiangense S.C.Chen & P.J.Cribb	Cypripedioideae	NC_084419
Cypripedium palangshanense Tang & F.T.Wang	Cypripedioideae	NC_063680
Cypripedium sichuanense Perner	Cypripedioideae	NC_084420
Cypripedium subtropicum S.C.Chen & K.Y.Lang	Cypripedioideae	NC_053551
Cypripedium tibeticum King ex Rolfe	Cypripedioideae	NC_053552
Cypripedium yunnanense Franch.	Cypripedioideae	NC_071758
Cystorchis variegata Blume	Orchidoideae	NC_084190
Dactylorhiza viridis (L.) R.M.Bateman, Pridgeon & M.W. Chase	Orchidoideae	NC_056192
Dendrobium officinale Kimura & Migo	Epidendroideae	NC_024019
Didymoplexis pallens Griff.	Epidendroideae	NC_066068
Elleanthus sodiroi Schltr.	Epidendroideae	NC_027266
Epidendrum ciliare L.	Epidendroideae	OR460022
Epipactis helleborine (L.) Crantz	Epidendroideae	NC_041185
Eria corneri Rchb.f.	Epidendroideae	MN477202
Eulophia guineensis Lindl.	Epidendroideae	NC_081004
Galeola lindleyana (Hook.f. & Thompson) Rchb.f.	Vanilloideae	NC_064997
Gastrochilus calceolaris (Buch.-Ham. ex Sm.) D.Don	Epidendroideae	NC_042686
Gastrodia elata Blume	Epidendroideae	NC_037409
Geodorum densiflorum (Lam.) Schltr.	Epidendroideae	NC_072632
Gomesa flexuosa (G.Lodd.) M.W.Chase & N.H.Williams	Epidendroideae	NC_062132
Goodyera schlechtendaliana Rchb.f.	Orchidoideae	NC_029364
Lecanorchis japonica Blume	Vanilloideae	NC_046799
Liparis viridiflora (Blume) Lindl.	Epidendroideae	NC_063587
Ludisia discolor (Ker Gawl.) Blume	Orchidoideae	NC_030540
Luisia hancockii Rolfe	Epidendroideae	NC_080893
Mexipedium xerophyticum (Soto Arenas, Salazar & Hágsater) V.A.Albert & M.W.Chase	Cypripedioideae	NC_069868
Microtis unifolia (G.Forst.) Rchb.f.	Orchidoideae	NC_060496
Neottia japonica (Blume) Szlach.	Epidendroideae	NC_041446
Nervilia aragoana Gaudich.	Epidendroideae	NC_066070
Oberonia japonica (Maxim.) Makino	Epidendroideae	NC_035832
Octomeria grandiflora Lindl.	Epidendroideae	MW375128
Odontochilus elwesii C.B.Clarke ex Hook.f.	Orchidoideae	NC_061759
Orchis militaris L.	Orchidoideae	NC_084283
Paphiopedilum acmodontum M.W.Wood	Cypripedioideae	NC_069650
Paphiopedilum agusii Cavestro	Cypripedioideae	NC_069954
Paphiopedilum appletonianum (Gower) Rolfe	Cypripedioideae	NC_066405
Paphiopedilum argus (Rchb.f.) Stein	Cypripedioideae	NC_069956
Paphiopedilum armeniacum S.C.Chen & F.Y.Liu	Cypripedioideae	NC_026779
Paphiopedilum barbatum (Lindl.) Pfitzer	Cypripedioideae	NC_069957
Paphiopedilum barbigerum Tang & F.T.Wang	Cypripedioideae	NC_050870
Paphiopedilum bellatulum (Rchb.f.) Stein	Cypripedioideae	NC_058833
Paphiopedilum braemii H.Mohr	Cypripedioideae	NC_069958
Paphiopedilum bullenianum (Rchb.f.) Pfitzer	Cypripedioideae	NC_069959
Paphiopedilum callosum (Rchb.f.) Stein	Cypripedioideae	NC_069960
Paphiopedilum canhii Aver. & O.Gruss	Cypripedioideae	NC_069961
Paphiopedilum charlesworthii (Rolfe) Pfitzer	Cypripedioideae	NC_060650
Paphiopedilum ciliolare (Rchb.f.) Stein	Cypripedioideae	NC_069962
Paphiopedilum coccineum Perner & R.Herrm.	Cypripedioideae	NC_069963
Paphiopedilum concolor (Lindl. ex Bateman) Pfitzer	Cypripedioideae	NC_069964
Paphiopedilum dayanum (Robert Stone ex J.Dix) Stein	Cypripedioideae	NC_069965
Paphiopedilum delenatii Guillaumin	Cypripedioideae	NC_041309
Paphiopedilum dianthum Tang & F.T.Wang	Cypripedioideae	NC_036958
Paphiopedilum druryi (Bedd.) Stein	Cypripedioideae	NC_069966
Paphiopedilum emersonii Koop. & P.J.Cribb	Cypripedioideae	NC_053544
Paphiopedilum exul (Ridl.) Rolfe	Cypripedioideae	NC_069967
Paphiopedilum fairrieanum (Lindl.) Stein	Cypripedioideae	NC_069968
Paphiopedilum fowliei Birk	Cypripedioideae	NC_069970
Paphiopedilum gigantifolium Braem, M.L. Baker & C.O.Baker	Cypripedioideae	NC_069971
Paphiopedilum glanduliferum (Blume) Stein	Cypripedioideae	NC_069972
Paphiopedilum glaucophyllum J.J.Sm.	Cypripedioideae	NC_069973
Paphiopedilum godefroyae (God.-Leb.) Stein	Cypripedioideae	NC_069974
Paphiopedilum gratrixianum Rolfe	Cypripedioideae	NC_056912
Paphiopedilum hangianum Perner & O.Gruss	Cypripedioideae	NC_069869
Paphiopedilum haynaldianum (Rchb.f.) Stein	Cypripedioideae	NC_069870
Paphiopedilum helenae Aver.	Cypripedioideae	NC_064145
Paphiopedilum hennisianum (M.W.Wood) Fowlie	Cypripedioideae	NC_069871
Paphiopedilum henryanum Braem	Cypripedioideae	NC_058834
Paphiopedilum hirsutissimum (Lindl. ex Hook.) Stein	Cypripedioideae	NC_050871
Paphiopedilum hookerae (Rchb.f.) Stein	Cypripedioideae	NC_069873
Paphiopedilum insigne (Wall. ex Lindl.) Pfitzer	Cypripedioideae	NC_069874
Paphiopedilum intaniae Cavestro	Cypripedioideae	NC_069875
Paphiopedilum jackii H.S.Hua	Cypripedioideae	NC_069882
Paphiopedilum javanicum (Reinw. ex Lindl.) Pfitzer	Cypripedioideae	NC_069876
Paphiopedilum kolopakingii Fowlie	Cypripedioideae	NC_058210
Paphiopedilum lawrenceanum (Rchb.f.) Pfitzer	Cypripedioideae	NC_069877
Paphiopedilum leucochilum (Rolfe) Fowlie	Cypripedioideae	NC_069878
Paphiopedilum liemianum (Fowlie) K.Karas. & K.Saito	Cypripedioideae	NC_069879
Paphiopedilum lowii (Lindl.) Stein	Cypripedioideae	NC_069880
Paphiopedilum malipoense S.C.Chen & Z.H.Tsi	Cypripedioideae	NC_069881
Paphiopedilum mastersianum (Rchb.f.) Stein	Cypripedioideae	NC_069883
Paphiopedilum micranthum Tang & F.T.Wang	Cypripedioideae	NC_045278
Paphiopedilum moquetteanum (J.J.Sm.) Fowlie	Cypripedioideae	NC_069884
Paphiopedilum nataschae Braem	Cypripedioideae	NC_069885
Paphiopedilum niveum (Rchb.f.) Stein	Cypripedioideae	NC_026776
Paphiopedilum papuanum (Ridl.) L.O.Williams	Cypripedioideae	NC_069886
Paphiopedilum parishii (Rchb.f.) Stein	Cypripedioideae	NC_059788
Paphiopedilum parnatanum Cavestro	Cypripedioideae	NC_069887
Paphiopedilum philippinense (Rchb.f.) Stein	Cypripedioideae	NC_058209
Paphiopedilum primulinum M.W.Wood & P.Taylor	Cypripedioideae	NC_069888
Paphiopedilum purpuratum (Lindl.) Stein	Cypripedioideae	NC_045279
Paphiopedilum randsii Fowlie	Cypripedioideae	NC_069889
Paphiopedilum rothschildianum (Rchb.f.) Stein	Cypripedioideae	NC_069890
Paphiopedilum rungsuriyanum O.Gruss, Rungruang, Chaisur. Dionisio	Cypripedioideae	NC_069891
Paphiopedilum sanderianum (Rchb.f.) Stein	Cypripedioideae	NC_069892
Paphiopedilum sangii Braem	Cypripedioideae	NC_069893
Paphiopedilum schoseri Braem & H.Mohr	Cypripedioideae	NC_069894
Paphiopedilum spicerianum (Rchb.f.) Pfitzer	Cypripedioideae	NC_052702
Paphiopedilum stonei (Hook.) Stein	Cypripedioideae	NC_069895
Paphiopedilum sugiyamanum Cavestro	Cypripedioideae	NC_069896
Paphiopedilum sukhakulii Schoser & Senghas	Cypripedioideae	NC_069897
Paphiopedilum supardii Braem & Löb	Cypripedioideae	NC_069898
Paphiopedilum superbiens (Rchb.f.) Stein	Cypripedioideae	NC_069899
Paphiopedilum tigrinum Koop. & N.Haseg.	Cypripedioideae	NC_062049
Paphiopedilum tonsum (Rchb.f.) Stein	Cypripedioideae	NC_069900
Paphiopedilum tranlienianum O.Gruss & Perner	Cypripedioideae	NC_058208
Paphiopedilum urbanianum Fowlie	Cypripedioideae	NC_069901
Paphiopedilum victoria-mariae (Sander ex Rolfe) Rolfe	Cypripedioideae	NC_058211
Paphiopedilum victoria-regina (Sander) M.W.Wood	Cypripedioideae	NC_069904
Paphiopedilum vejvarutianum O.Gruss & Roellke	Cypripedioideae	NC_069902
Paphiopedilum venustum (Wall. ex Sims) Pfitzer	Cypripedioideae	NC_069903
Paphiopedilum vietnamense O.Gruss & Perner	Cypripedioideae	NC_069905
Paphiopedilum villosum (Lindl.) Stein	Cypripedioideae	NC_069906
Paphiopedilum violascens Schltr.	Cypripedioideae	NC_058212
Paphiopedilum wardii Summerh.	Cypripedioideae	NC_069907
Paphiopedilum wenshanense Z.J.Liu & J.Yong Zhang	Cypripedioideae	NC_069908
Paphiopedilum wilhelminae L.O.Williams	Cypripedioideae	NC_069909
Pecteilis susannae (L.) Raf.	Orchidoideae	NC_082101
Pelatantheria scolopendrifolia (Makino) Aver.	Epidendroideae	NC_035829
Phaius takeoi (Hayata) H.J.Su	Epidendroideae	NC_084160
Phalaenopsis wilsonii Rolfe	Epidendroideae	NC_057488
Phragmipedium besseae Dodson & J.Kuhn	Cypripedioideae	NC_058206
Phragmipedium boissierianum (Rchb.f. & Warsz.) Rolfe	Cypripedioideae	NC_069911
Phragmipedium hirtzii Dodson	Cypripedioideae	NC_069912
Phragmipedium kovachii J.T.Atwood, Dalström & Ric.Fernández	Cypripedioideae	NC_058207
Phragmipedium lindenii (Lindl.) Dressler & N.H.Williams	Cypripedioideae	NC_069910
Phragmipedium longifolium (Warsz. & Rchb.f.) Rolfe	Cypripedioideae	NC_028149
Platanthera japonica (Thunb.) Lindl.	Orchidoideae	NC_037440
Pleione praecox (Sm.) D.Don	Epidendroideae	NC_063653
Pleurothallis matudana C.Schweinf.	Epidendroideae	OR909687
Pogonia japonica Rchb.f.	Vanilloideae	NC_046806
Prescottia stachyodes (Sw.) Lindl.	Orchidoideae	NC_047202
Renanthera citrina Aver.	Epidendroideae	MZ959043
Restrepia trichoglossa F.Lehm. ex Sander	Epidendroideae	OR713739
Rhomboda moulmeinensis (C.S.P.Parish & Rchb.f.) Ormerod	Orchidoideae	NC_061757
Sauroglossum elatum Lindl.	Orchidoideae	NC_047201
Scaphosepalum antenniferum Rolfe	Epidendroideae	OR713741
Sobralia callosa L.O.Williams	Epidendroideae	NC_028147
Spiranthes sinensis (Pers.) Ames	Orchidoideae	NC_064118
Stelis grandiflora Lindl.	Epidendroideae	MW375129
Tainia cordifolia Hook.f.	Epidendroideae	NC_045851
Thunia alba (Lindl.) Rchb.f.	Epidendroideae	NC_056197
Vanda falcata (Thunb.) Beer	Epidendroideae	KT726907
Allium cepa L.	Outgroup	NC_024813
Iris sanguinea Hornem.	Outgroup	NC_029227
